# Supplementary material for: Thiol-Amine Processed PbS Thin Films for Enhanced Near-Infrared Photodetection
Source: Nanomaterials (Basel). 2026 Mar 17;16(6):363. doi: 10.3390/nano16060363 (PMC13029462; doi:10.3390/nano16060363)
Supplement: Supplementary file 1 [file nanomaterials-16-00363-s001.zip]

Archive with 1 entries (1 files):
- nanomaterials-4182193-supplementary.pdf
